# Supplementary material for: Analysis of the Maximum Efficiency and the Maximum Net Power as Objective Functions for Organic Rankine Cycles Optimization
Source: Entropy (Basel). 2023 May 31;25(6):882. doi: 10.3390/e25060882 (PMC10297069; doi:10.3390/e25060882)
Supplement: Supplementary file 1 [file entropy-25-00882-s001.zip]

Archive with 1 entries (1 files):
- entropy-2355143-supplementary.pdf
